# Supplementary material for: Real-World Evidence on the Use of Traditional Korean Medicine in Managing Intervertebral Disc Disease
Source: Healthcare (Basel). 2025 Oct 22;13(21):2661. doi: 10.3390/healthcare13212661 (PMC12607482; doi:10.3390/healthcare13212661)
Supplement: Supplementary file 1 [file healthcare-13-02661-s001.zip]

Archive with 1 entries (1 files):
- healthcare-3895514-supplementary.pdf
